# Supplementary material for: Defective structural RNA processing in relapsing-remitting multiple sclerosis
Source: Genome Biol. 2015 Mar 25;16(1):58. doi: 10.1186/s13059-015-0629-x (PMC4403723; doi:10.1186/s13059-015-0629-x)
Supplement: Additional file 2: Figure S1. — RNA-immunoprecipitation analysis of target mRNA binding to Ro60 and La proteins. Ro60 or La proteins were immunoprecipitated with specific antibodies. Levels of each mRNA (X-axis) were determined by quantitative PCR using exon-specfic primers described in Figure 4F. Result are expressed as fraction of the total of each mRNA unbound or recovered in the Ro60 or La immunoprecipitates (± S.D). [file 13059_2015_629_MOESM2_ESM.zip]

Archive with 1 entries (1 files):
- 13059_2015_629_MOESM2_ESM.eps
